# Supplementary material for: Putrescine Depletion in Leishmania donovani Parasites Causes Immediate Proliferation Arrest Followed by an Apoptosis-like Cell Death
Source: Pathogens. 2025 Feb 2;14(2):137. doi: 10.3390/pathogens14020137 (PMC11858418; doi:10.3390/pathogens14020137)
Supplement: Supplementary file 1 [file pathogens-14-00137-s001.zip]

Archive with 1 entries (1 files):
- pathogens-3410626-supplementary.pdf
